# Supplementary material for: ChiMera: an easy to use pipeline for bacterial genome based metabolic network reconstruction, evaluation and visualization
Source: BMC Bioinformatics. 2022 Nov 30;23:512. doi: 10.1186/s12859-022-05056-4 (PMC9710178; doi:10.1186/s12859-022-05056-4)
Supplement: Supplementary file 2 — Additional file 2. Tables S1–S7 ChiMera supplementary tables and metadata. [file 12859_2022_5056_MOESM2_ESM.xlsx]

## Sheet: sup_tab_1
Supplementary Table 1: Confusion Matrix metadata used for model performance calculation.
Organism	Model	True Positive	False Positive	True Negative	False Negative
P. putida	iChiMera1716	0.83	0.62	0.37	0.16
	iJN1463	0.71	0.41	0.58	0.28
E. coli	iChiMera1657	0.98	0.3	0.7	0
	iEC1344_C	1	0	1	0
B. subtilis	iChiMera1182	0.72	0.52	0.47	0.27
	iYO844	0.73	0.2	0.79	0.26
The original values were normalized based on the total number of observations.

## Sheet: sup_tab_2
Supplementary Table 2: Essential and non essential genes on M9 media.
Bacillus		E. coli		Pseudomonas
essencial	non essencial	essencial	non essencial	essencial	non essencial
dnaA	abnA	thrB	yaaJ	dnaA	recF
dnaB	ahpF	thrC	talB	dnaN	lptA
dnaC	amyD	pdxA	nhaA	gyrB	trkA
dnaD	amyX	leuD	rihC	glyS	aroE
dnaE	argB	leuC	caiD	glyQ	plcB
dnaG	argC	leuB	caiC	hemF	betC
dnaI	argD	leuA	caiB	rpiA	trpA
dnaN	argF	nadC	caiT	thyA	trpB
dnaX	argG	panD	kefC	folA	trpI
yqeN	argH	panC	apaH	coaD	exoT
holB	argJ	panB	thiQ	rpoH	phzH
ligA	aspB	proC	thiP	codB	osmC
pcrA	atpB	purK	tbpA	tktA	prlC
polC	atpE	purE	ilvI	rpoD	ppkA
priA	atpI	gltA	ilvH	dnaG	pppA
ssb	bglH	nadA	mutT	folB	fha1
gyrA	bioD	bioA	guaC	pdxA	hcp1
gyrB	bmrU	bioB	aroP	surA	coxB
hbs	fhuB	bioF	aceE	prtR	coxA
parC	fhuC	bioD	acnB	lepB	senC
parE	fhuD	serC	speD	pdxJ	gabP
smc	fhuG	aroA	speE	alaS	ahpC
topA	flgB	pyrC	cueO	lysC	ahpF
ypuG	flgC	icd	gcd	proS	pcaQ
ypuH	flgL	trpA	hpt	aspS	pcaH
ydiO	flhP	trpB	mrcB	tolQ	pcaG
ydiP	fliE	trpD	fhuA	tolR	pcaR
rpoA	fliF	trpE	fhuC	tolA	opdC
rpoB	gerKA	pabB	fhuD	tolB	aer2
rpoC	gerKB	hisG	fhuB	dapA	cttP
sigA	gerKC	hisD	clcA	nrdB	atsA
cca	glnH	hisC	btuF	nrdA	pntB
cspR	glnM	hisB	dgt	dapE	mdcA
rnc	glnP	hisH	ldcC	pdxB	mdcC
rnpA	glnQ	hisA	metQ	ccmA	mdcD
trmD	gltB	hisF	metI	zipA	mdcE
trmU	gltP	hisI	metN	dnaX	pcaF
rnc	gltT	pdxB	gmhB	sdhC	pcaT
rnpA	hisB	aroC	dkgB	sdhD	pcaB
trmD	hisD	purC	gloB	sdhA	pcaD
trmU	hisF	purM	fadE	sdhB	pcaC
yycF	hisI	guaA	lpcA	sucA	pcaK
yycG	ilvH	iscS	pepD	sucB	pobA
yhdL	licA	purL	gpt	lpdG	hcpC
nusA	licB	pdxJ	phoE	sucC	gabD
rplA	licH	nadB	mmuP	sucD	gabT
rplB	lysA	pheA	mmuM	fabB	cysA
rplC	metA	tyrA	argF	fabA	cysW
rplD	metE	cysC	betB	aroC	cysT
rplE	moaD	cysN	betT	sigX	desA
rplF	opuAA	cysH	yahI	acnB	gpuP
rplI	opuCC	cysI	prpB	glnS	gpuA
rplJ	opuCD	cysJ	prpC	cysS	gpuR
rplL	padC	argA	codB	folD	oprE
rplM	panC	thyA	codA	rnhA	aguA
rplN	panD	lysA	cynT	dnaQ	aguB
rplO	pheA	argG	cynS	pgsA	aguR
rplP	pheB	pabA	cynX	serS	spuI
rplQ	phrF	cysG	lacY	lolA	spuA
rplR	phrK	aroB	mhpA	ftsK	spuB
rplS	proJ	cysE	mhpB	trmU	spuC
rplT	rapJ	pyrE	mhpC	purB	spuD
rplU	rapK	ilvE	mhpD	pheT	spuE
rplV	rbsA	ilvD	mhpF	pheS	spuF
rplW	rbsB	ilvC	mhpE	rplT	spuG
rplX	rbsC	metB	mhpT	infC	spuH
rpmA	rbsD	metF	frmB	thrS	serA
rpmB	rbsK	argE	frmA	etfA	ygdP
rpmC	rbsR	argC	tauA	etfB	ptsP
rpmD	ribA	argB	tauB	fabG	glpQ
rpmE	ribE	argH	tauC	murB	ilvD
rpmF	ribH	purD	tauD	kdsB	pfpI
rpmGA	ribT	purH	ddlA	lpxK	mutM
rpmGB	rocA	metA	phoA	topA	fdx1
rpmH	rocB	purA	aroL	accD	ftsY
rpmI	rocC	pyrB	mak	wbpM	ftsE
rpmJ	sodF		brnQ	wbpL	ftsX
rpsB	spsA		malZ	wbpJ	thiG
rpsC	spsB		yajB	wbpI	micA
rpsD	spsC		tsx	wbpH	metX
rpsE	spsD		pgpA	wbpG	proC
rpsF	spsE		panE	wbpE	pilT
rpsG	spsF		cyoE	wbpD	pilU
rpsH	spsG		cyoD	wbpB	pyrB
rpsI	spsI		cyoC	wbpA	pyrR
rpsJ	spsJ		cyoB	rpsA	gshB
rpsK	spsK		cyoA	serC	pilG
rpsL	spsL		ampG	gyrA	pilH
rpsM	sucC		cof	ubiG	pilI
rpsN	sucD		amtB	ygbB	pilJ
rpsO	thiD		tesB	kdsA	pilK
rpsP	thiE		maa	pyrG	chpA
rpsQ	thiM		apt	dnaE	chpB
rpsR	thrB		gsk	lpxB	chpC
rpsS	uvrB		ushA	lpxA	chpD
rpsT	xlyB		copA	fabZ	chpE
rpsU	xsa		ybaS	lpxD	bioA
frr	xynD		tesA	cdsA	pasP
fusA	yodQ		allA	uppS	mexR
infA	ytmN		gcl	pyrH	mexA
infB	opuBA		hyi	dapD	mexB
infC	opuBB		glxR	lysS	oprM
prfA	opuBC		ybbW	wspF	metF
prfB	opuBD		allB	nalC	sahH
tufA	opuCA		glxK	rimM	codA
spoVC	opuCB		allC	guaA	gcdH
groEL			allD	guaB	dbpA
groES			ybcF	hisS	creB
map			cusC	gcpE	creC
ffh			cusF	hscA	creD
ftsY			cusB	hscB	fiuA
prsA			cusA	iscU	glcB
secA			pheP	iscS	bioB
secE			fepA	secD	bioF
secY			fes	valS	bioD
accA			entF	hemL	nirN
accB			fepC	leuS	nirJ
accC			fepG	holA	nirL
accD			fepD	lipB	nirF
acpA			fepB	rodA	nirC
acpS			entC	pbpA	nirM
birA			entE	ispA	nirS
fabD			entB	thiL	nirQ
racE			entA	nusB	norC
mraY			dsbG	rplQ	norB
murAA			citT	rpoA	rsmY
murB			citG	rpsD	dsbB
murC			citX	rpsK	metK
murD			citF	rpsM	rpsU
murE			citE	secY	apaH
murF			citD	rplO	ksgA
murG			dcuC	rpsE	ostA
tagA			crcA	rplF	trpE
tagB			dacA	rpsH	prtN
tagD			hscC	rplE	ptrB
tagF			rihA	rplP	trpG
tagG			gltL	rpsC	trpD
tagH			gltK	rplB	trpC
tagO			gltJ	rplD	speD
divIB			gltI	rplC	argC
divIC			ubiF	rpsG	tyrZ
ftsA			asnB	rpsL	hemO
ftsL			nagA	rpoC	vreA
ftsW			nagB	rpoB	vreI
ftsZ			nagE	rplL	vreR
pbpB			pgm	rplJ	migA
rodA			potE	rplA	toxR
mreB			speF	rplK	coaB
mreC			kdpC	nusG	opdH
eno			kdpB	secE	nadB
fbaA			kdpA	sodB	algU
pfkA			sdhC	secA	mucA
pgk			sdhD	lpxC	mucB
pgm			sdhA	ftsZ	mucC
prs			sdhB	ftsA	mucD
tkt			sucA	murC	lepA
tpiA			sucB	murG	recO
dxr			sucC	ftsW	pruR
dxs			sucD	murD	putA
ispE			mngA	mraY	putP
yacM			mngB	murF	prpD
yacN			cydB	murE	prpC
yqfP			pnuC	ftsI	prpB
yqfY			zitB	rpsI	pmtA
yqiD			aroG	rplM	ssrA
hepS			galM	trpS	oruR
hepT			galK	murA	ackA
menA			galT	mreD	slyD
menB			galE	mreC	plcR
menC			modA	mreB	plcH
menD			modB	gatA	cbpD
menE			modC	gatB	bolA
menH			ybhE	coaE	mliC
resA			ybhO	lytB	pbpG
ytaG			fiu	lspA	phhC
dfrA			glnQ	ileS	phhB
folD			glnP	ispB	phhA
tmk			glnH	hemH	phhR
pyrG			rhtA	hemK	acsA
ymaA			fsaA	prfA	aotJ
hprT			iaaA	folK	aotQ
guaB			yliA	infB	aotM
glyA			yliB	nusA	aotP
nadE			yliC	tpiA	argR
ppnK			yliD	glmM	aruC
yqeJ			yliI	folP	aruF
yueK			ybjG	ftsH	aruG
metK			cmr	ftsJ	aruD
yurY			grxA	dapB	aruB
yurU			potF	dnaK	aruE
			potG	omlA	rsmA
			potH	accC	mgtE
			potI	nadE	dinB
			artJ	dnaB	ldhA
			artM	rpsF	gacS
			artQ	purA	pirA
			artI	parC	cysM
			artP	parE	ygcA
			ltaE	cpdA	relA
			poxB	waaA	purN
			aqpZ	rfaE	purM
			cydD	msbA	wrbA
			trxB	waaL	oprD
			dmsA	waaP	pmpR
			dmsC	waaG	ruvC
			pflA	waaC	ruvA
			pflB	waaF	ruvB
			focA	hemE	oprL
			cmk	argS	pqsA
			ompF	ubiE	pqsB
			pncB	ubiB	pqsC
			pepN	glnA	pqsD
			ssuB	rmlB	pqsE
			ssuC	rmlD	phnA
			ssuD	rmlA	phnB
			ssuA	rmlC	mvfR
			ssuE	ubiH	nadA
			ompA	hemB	purC
			mgsA	hemD	pauA
			hyaA	hemC	mucK
			hyaB	dapF	quiP
			hyaC	coaC	pdxH
			appC	ubiA	braG
			appB	glmS	braF
			appA	glmU	braE
			torC	atpD	braD
			torA	atpG	braC
			agp	atpA	flgB
			ycdG	atpH	flgC
			putA	atpF	flgD
			putP	atpB	flgE
			ycdW	rnpA	flgF
			lpxL		flgG
			solA		flgH
			grxB		flgI
			fabF		flgJ
			ptsG		flgK
			fhuE		flgL
			ycfN		fgtA
			nagZ		fliC
			ndh		fliD
			ycfX		fleQ
			potD		fleS
			potC		fleR
			potB		fliE
			ymfB		fliF
			dsbB		fliG
			nhaB		fliI
			dadA		fliJ
			dadX		yfiB
			emtA		tpbB
			treA		yfiR
			dhaH		rhlC
			dhaL		toxA
			dhaK		pys2
			chaA		imm2
			narK		rrmA
			narG		ndvB
			narH		pcpS
			narJ		napC
			narI		napB
			purU		napA
			tdk		napD
			adhE		napF
			oppA		napE
			oppB		oprH
			oppC		phoP
			oppD		phoQ
			oppF		dctA
			cls		kefB
			kch		aprD
			tonB		aprE
			btuR		aprF
			acnA		aprA
			pgpB		aprI
			sapD		cobO
			puuP		cobB
			puuA		cobD
			puuD		cobC
			puuC		cobQ
			puuB		cobP
			puuE		cobU
			pspE		cobV
			ompG		phnW
			ycjG		phnX
			mpaA		cyoA
			mppA		cyoB
			trkG		cyoC
			ompN		cyoD
			ldhA		cyoE
			feaB		ansB
			tynA		aceK
			paaK		galE
			ydcS		cysC
			ydcT		aphA
			ydcU		gbuA
			ydcV		gbuR
			ydcW		bdlA
			ansP		lasR
			nhoA		rsaL
			narV		lasI
			narW		fliM
			narY		fliN
			narZ		fliO
			narU		fliP
			fdnG		fliQ
			fdnH		fliR
			fdnI		flhB
			adhP		flhA
			sfcA		flhF
			ddpF		fleN
			ddpD		fliA
			ddpC		cheY
			ddpB		cheZ
			ddpA		motC
			ddpX		motD
			dos		ccmB
			gadC		ccmC
			gadB		ccmE
			tam		ccmF
			uxaB		ccmG
			yneH		ccmH
			eamA		cycH
			ydfG		cysP
			speG		pykF
			ynfE		hcpA
			ynfF		xdhB
			ynfG		xdhA
			ynfH		recR
			clcB		hemN
			pntB		acnA
			pntA		gltA
			ydgI		braB
			folM		htpG
			fumC		gpsA
			fumA		kdpF
			manA		kdpA
			malX		kdpB
			malY		kdpC
			add		kdpD
			pdxY		kdpE
			ydhH		selD
			sodC		stp1
			gloA		stk1
			ydhD		masA
			sodB		alkA
			cfa		speE
			pykF		pscU
			lpp		pscT
			ydiB		pscR
			ydiD		pscQ
			pps		pscP
			aroH		pscO
			btuD		popN
			btuC		pcrD
			pfkB		pcrR
			katE		pcrG
			astE		pcrV
			astB		pcrH
			astD		popB
			astA		popD
			astC		exsC
			nudG		exsE
			selD		exsB
			ansA		exsA
			pncA		exsD
			ydjI		pscB
			yeaA		pscC
			yeaE		pscD
			yeaU		pscE
			yeaV		pscF
			fadD		pscG
			sdaA		pscH
			manX		pscI
			manY		pscJ
			manZ		pscK
			eda		pscL
			edd		bglX
			zwf		mucR
			pykA		cysB
			lpxM		cysH
			znuA		thrH
			znuB		pabB
			nudB		ppsA
			torZ		estX
			torY		cmaX
			otsA		crfX
			otsB		cmpX
			araG		oprF
			araF		cobA
			tyrP		nirD
			yedO		nirB
			amyA		nasA
			amn		ppiB
			cobT		parS
			cobS		parR
			cobU		clpP
			dacD		clpX
			cld		hupB
			ugd		ppiD
			gnd		fabI
			wbbK		mltD
			wbbJ		ldcA
			wbbI		nhaB
			wbbH		fimL
			glf		cysI
			rfbX		metH
			rfbC		modC
			rfbA		modB
			rfbD		modA
			rfbB		xphA
			wcaK		xqhA
			cpsG		lasA
			cpsB		polB
			nudD		qscR
			fcl		femA
			gmd		femR
			udk		femI
			gatD		nrdG
			gatC		nrdD
			gatB		metE
			gatZ		rimJ
			gatY		rbsB
			fbaB		rbsA
			yehX		rbsC
			yehZ		rbsR
			bglX		rbsK
			dld		bacA
			pbpG		braZ
			cdd		pqqF
			mglC		erbR
			mglA		eraS
			mglB		eraR
			yeiG		exaA
			cirA		exaB
			lysP		exaC
			rihB		pqqA
			fruA		pqqB
			fruK		pqqC
			fruB		pqqD
			setB		pqqE
			ccmC		pqqH
			ccmB		ercS
			ccmA		dhcR
			napC		dhcA
			napB		dhcB
			napH		atoB
			napG		bdhA
			napA		maiA
			mqo		fahA
			ompC		hmgA
			atoD		liuE
			atoA		liuD
			atoE		liuC
			atoB		liuB
			glpQ		liuA
			glpT		liuR
			glpA		galU
			glpB		cynS
			glpC		cynT
			yfaO		cynR
			yfbE		pcoB
			yfbF		pcoA
			yfbG		kynU
			arnT		kynB
			menE		opdO
			menC		glgP
			menB		katE
			menD		glgB
			menF		katN
			nuoN		exoY
			nuoM		hcnA
			nuoL		hcnB
			nuoK		hcnC
			nuoJ		opdE
			nuoI		vqsM
			nuoH		pslA
			nuoG		pslB
			nuoF		pslC
			nuoE		pslD
			nuoC		pslE
			nuoB		pslF
			nuoA		pslG
			yfbR		pslH
			ackA		pslI
			folX		pslJ
			hisP		pslK
			hisM		pslL
			hisQ		pslM
			hisJ		pslN
			argT		pslO
			mepA		bkdR
			yfcX		bkdB
			yfcY		lpdV
			fadL		ansA
			dsdA		pvcA
			ddg		pvcB
			glk		pvcC
			mntH		pvcD
			nupC		ptxR
			xapB		ptxS
			xapA		pbpC
			cysK		soxR
			crr		arsR
			pdxK		arsB
			cysM		arsC
			cysA		chiC
			cysW		ambE
			cysP		ambD
			murP		ambC
			amiA		ambB
			hemF		ambA
			eutC		gntR
			eutB		mtlR
			eutI		mtlD
			maeB		mtlY
			talA		mtlZ
			tktB		msuD
			yffH		msuE
			bcp		lldA
			hyfA		pvdQ
			hyfB		pvdA
			hyfC		fpvI
			hyfD		fpvR
			hyfE		pvdR
			hyfF		pvdT
			hyfG		opmQ
			hyfH		pvdP
			hyfI		pvdN
			hyfJ		pvdO
			focB		pvdF
			uraA		pvdE
			upp		fpvA
			purN		pvdD
			ppk		pvdJ
			ppx		pvdH
			ndk		treA
			pbpC		pvdL
			sseA		pvdG
			pepB		pvdS
			hcaT		bexR
			hcaE		sdaA
			hcaF		foxA
			hcaC		foxR
			hcaB		foxI
			hcaD		gtdA
			hmp		dsbG
			yfiK		mexT
			yfiD		mexE
			trxC		mexF
			kgtP		oprN
			aroF		opdT
			gabD		catA
			gabT		catC
			gabP		catB
			nrdE		catR
			nrdF		antA
			proV		antB
			proW		antC
			proX		xylL
			gshA		xylZ
			yqaB		xylY
			mltB		xylX
			srlA		xylS
			srlE		czcA
			srlB		czcB
			srlD		czcC
			gutQ		xthA
			norV		lecA
			norW		kynA
			hycG		uvrC
			hycF		gacA
			hycE		pqsH
			hycD		qteE
			hycC		cysG
			hycB		infA
			ygbL		clpA
			surE		cspD
			mazG		aceA
			relA		nuoA
			gudD		nuoB
			gudX		nuoD
			gudP		nuoE
			sdaC		nuoF
			sdaB		nuoG
			fucO		nuoH
			fucA		nuoI
			fucP		nuoJ
			fucI		nuoK
			fucK		nuoL
			csdA		nuoM
			mltA		nuoN
			amiC		ppyR
			ygeD		pfeR
			aas		pfeS
			araE		pfeA
			xdhA		opdB
			xdhB		cysK
			xdhC		himA
			ygeX		rpmI
			yqeA		endA
			guaD		cpg2
			idi		ptrA
			lysS		copR
			dsbC		copS
			fldB		ospR
			bglA		htpX
			gcvP		ohrR
			gcvH		oprI
			gcvT		tesA
			ubiH		greB
			rpiA		ligT
			yliK		lipA
			ygfG		lipH
			ygfH		mttC
			argO		pyrF
			epd		atuR
			tktA		atuA
			speB		atuB
			speA		atuC
			galP		atuD
			gshB		atuE
			yggV		atuF
			ansB		atuG
			mltC		atuH
			nupG		cobJ
			speC		cobI
			yghK		cobH
			glcB		cobL
			glcD		cbiD
			pitB		hisJ
			gss		hisQ
			hybC		hisM
			hybO		hisP
			yghZ		cifR
			exbD		morB
			dkgA		cobN
			mdaB		cobM
			ygiN		pilZ
			rfaE		holB
			bacA		pabC
			ttdA		acpP
			ttdB		fabD
			ygjG		plsX
			sstT		rpmF
			uxaA		rluC
			uxaC		ptpA
			exuT		nqrF
			tdcE		nqrE
			tdcD		nqrD
			tdcC		nqrC
			tdcB		nqrB
			garK		nqrA
			garR		nagZ
			garL		psrA
			garP		lexA
			garD		foaB
			kbaZ		faoA
			kbaY		mobA
			mtr		snr1
			dacB		pyrD
			gltB		pelG
			gltD		pelF
			nanK		pelE
			nanE		pelD
			nanT		pelC
			nanA		pelB
			mdh		pelA
			panF		gdhB
			acrE		pepN
			acrF		xcpZ
			trkA		xcpY
			kefB		xcpX
			nirB		xcpW
			nirD		xcpV
			nirC		xcpU
			frlA		xcpT
			frlB		xcpS
			frlD		xcpR
			yhfW		xcpP
			gph		xcpQ
			rpe		metZ
			aroK		purF
			nudE		folC
			pck		trpF
			feoB		truA
			gntT		fimV
			malQ		leuB
			malP		leuD
			glpE		leuC
			glpD		ibpA
			glgP		uvrB
			glgA		wbpK
			glgC		himD
			glgX		pheA
			glgB		gltS
			gntK		oprB
			ggt		gltR
			ugpQ		gapA
			ugpC		trkH
			ugpE		cyaB
			ugpA		csaA
			ugpB		ppiA
			livF		minC
			livG		minD
			livM		minE
			livH		rluA
			livK		capB
			livJ		oprP
			zntA		oprO
			acpT		phoA
			nikA		hepA
			nikB		plcN
			nikC		rfaD
			nikD		plpD
			nikE		recQ
			pitA		flgM
			gor		dsdA
			arsB		lecB
			arsC		amiR
			gadA		amiC
			treF		amiE
			kdgK		phnE
			dctA		phnC
			dppF		amrZ
			dppD		rhlG
			dppC		nosR
			dppB		nosZ
			dppA		nosD
			eptB		nosF
			bisC		nosY
			tiaE		nosL
			xylB		hasE
			xylA		hasD
			xylF		hasR
			xylG		folM
			xylH		folX
			malS		mqoA
			avtA		pheC
			yiaK		rhlI
			yiaM		rhlR
			yiaN		rhlB
			yiaO		rhlA
			lyxK		metG
			sgbH		pldA
			sgbE		argG
			aldB		pyrC
			selA		bfrB
			mtlA		argF
			mtlD		algD
			lldP		alg8
			lldD		algK
			grxC		algE
			gpmI		algG
			tdh		algX
			kbl		algL
			rfaD		algI
			rfaF		algJ
			rfaC		algF
			rfaL		algA
			rfaZ		arnB
			rfaY		arnC
			rfaJ		arnA
			rfaI		arnD
			rfaB		arnT
			rfaS		arnE
			rfaP		arnF
			rfaG		fruA
			rfaQ		fruK
			gltS		fruI
			yicE		fruR
			ade		mmsB
			uhpT		mmsA
			ilvN		mmsR
			ilvB		nalD
			yidK		glpF
			dgoT		glpK
			dgoK		glpR
			tnaA		glpD
			pstB		glpM
			pstA		metR
			pstC		dgkA
			pstS		erdR
			atpD		potA
			atpG		potB
			atpA		potC
			atpH		potD
			atpF		recA
			atpI		mutS
			asnA		fdxA
			trkD		rsmZ
			rbsD		rpoS
			rbsA		surE
			rbsC		adhC
			rbsB		ygbP
			rbsK		rnhB
			gpp		rpsB
			trxA		glnD
			rfe		plsB
			wzzE		lptF
			rffE		wspR
			rffD		wspE
			rffG		wspD
			rffH		wspC
			rffC		wspB
			rffA		wspA
			wzxE		spdH
			rffM		armR
			hemX		lasB
			corA		recJ
			pldA		thrC
			rhtC		dsbC
			rhtB		xerD
			pldB		rplS
			udp		trmD
			fre		rpsP
			fadB		purT
			trkH		purL
			dsbA		xseA
			hemN		oprC
			ompL		leuA
			fdoI		pilF
			fdoH		fdx2
			fdoG		iscA
			rhaT		iscR
			sodA		cysE
			kdgT		secF
			fieF		queA
			sbp		pepA
			cdh		holC
			tpiA		exoS
			glpX		dauB
			glpK		dauA
			glpF		dauR
			menA		narI
			katG		narJ
			gldA		narH
			fsaB		narG
			pflD		narX
			pflC		narL
			sthA		tpbA
			nudC		nhaP
			aceB		fecA
			aceA		prfC
			metH		eddB
			lysC		eddA
			pgi		moaE
			xylE		moaD
			malG		moaC
			malF		cioB
			malE		cioA
			malK		tauD
			lamB		tesB
			dgkA		rocR
			alr		ladS
			tyrB		thiD
			aphA		thiE
			actP		dacC
			acs		nadD
			nrfA		proA
			nrfB		eutB
			nrfC		aqpZ
			nrfD		xseB
			gltP		ribA
			fdhF		pgpA
			alsE		ribE
			alsC		ribB
			alsA		ribC
			alsB		ribD
			rpiB		nrdR
			phnN		oprG
			proP		hpaA
			adiC		hpaC
			adiA		bfmR
			melA		bfmS
			melB		ampR
			fumB		ampC
			dcuB		bphO
			lysU		bphP
			cadB		hpcC
			dipZ		hpcB
			dcuA		hpcD
			aspA		hpcG
			frdD		tyrS
			frdC		acoR
			frdB		acoB
			frdA		fepC
			rsgA		fepB
			amiB		fepD
			ulaG		fepG
			ulaA		fpvB
			ulaB		pqsL
			ulaC		bfiR
			ulaD		bfiS
			ulaE		ddlA
			ulaF		ppgL
			cycA		mexG
			cpdB		mexH
			msrA		mexI
			ytfQ		opmD
			ytfT		phzM
			yjfF		phzS
			fbp		fptA
			mpl		pchG
			nrdG		pchF
			nrdD		pchE
			treC		pchR
			treB		pchD
			mgtA		pchC
			pyrI		pchB
			argI		pchA
			pepA		uvrA
			idnT		bfrA
			idnO		katA
			idnD		rpmJ
			idnK		rpmD
			fecE		rplR
			fecD		rpsN
			fecC		rplX
			fecB		rplN
			fecA		rpsQ
			sgcE		rpmC
			yjhA		rplV
			gntP		rpsS
			uxuA		rplW
			uxuB		rpsJ
			yjiZ		tufA
			yjjN		tufB
			yjjG		birA
			deoC		sbcD
			deoA		recD
			deoB		recB
			deoD		recC
			nadR		pprA
			slt		fppA
			yjjX		pprB
			ytjC		tadG
			araH		tadD
			glcF		tadC
			glcE		tadB
			tdcG		tadA
			frlC		tadZ
			gntU		rcpA
			dgoA		rcpC
			dgoD		pctC
			rffT		pctA
			ytfR		pctB
					mvaT
					sbcB
					pykA
					xenB
					iciA
					bifA
					icmP
					inaA
					speA
					ampG
					panE
					argJ
					ftsQ
					ddlB
					ftsL
					sspB
					sspA
					cysN
					cysD
					algW
					hisD
					hisG
					rpoN
					ptsN
					sodM
					pmbA
					cafA
					gatC
					roxR
					roxS
					opdP
					speC
					ampD
					nadC
					pilA
					pilB
					pilD
					clpB
					rluD
					comL
					pilS
					pilR
					fimT
					fimU
					pilV
					pilW
					pilX
					pilE
					rpsT
					proB
					rpmA
					rplU
					fklB
					rtcR
					rtcA
					ccpR
					gdhA
					oprJ
					mexD
					mexC
					nfxB
					morA
					radA
					katB
					mscL
					hprA
					lysP
					mqoB
					uraA
					pagL
					murI
					moeB
					hemA
					rimI
					hitA
					hitB
					pssA
					ilvC
					ilvH
					ilvI
					mrcB
					cbpA
					phuT
					phuR
					trmA
					dksA
					cbrA
					cbrB
					pcnB
					panB
					panC
					panD
					acsB
					rpsO
					truB
					rbfA
					secG
					greA
					carB
					carA
					dnaJ
					grpE
					recN
					smpB
					lldP
					lldD
					pmrA
					pmrB
					cueR
					selB
					selA
					fdhE
					fdnI
					fdnH
					fdnG
					lipC
					mgtA
					lpd3
					speA
					dipZ
					prmA
					purH
					purD
					retS
					ureD
					ureA
					ureB
					ureC
					osmE
					irlR
					desB
					desT
					ureE
					ureF
					ureG
					opdK
					mdlC
					vanA
					vanB
					rplI
					rpsR
					hflC
					hflK
					miaA
					mutL
					amiB
					motB
					motA
					rhdA
					fimX
					aspP
					thiC
					aruH
					aruI
					wapR
					ilvE
					glnE
					aceE
					aceF
					msrA
					metY
					gltD
					gltB
					aroB
					aroK
					pilQ
					pilP
					pilO
					pilN
					pilM
					ponA
					rpmE
					priA
					hslV
					hslU
					phaD
					phaF
					hisI
					hisE
					tatA
					tatB
					tatC
					mdoH
					hutG
					hutI
					hutH
					hutU
					hutC
					estA
					typA
					thiI
					ntrB
					ntrC
					secB
					hisA
					hisB
					mutY
					arcD
					arcA
					arcB
					arcC
					cysQ
					pckA
					yrfI
					rimK
					amgS
					amgR
					gshA
					argA
					argE
					pepP
					glpT
					trxA
					algP
					algQ
					dsbH
					algR
					algZ
					argH
					hcpB
					corA
					cyaA
					lppL
					lysA
					amtB
					glnK
					pchP
					poxB
					cycB
					dadX
					dadA
					rpmG
					rpmB
					radC
					algC
					argB
					pyrE
					rpoZ
					spoT
					oxyR
					recG
					glcF
					glcE
					glcD
					glcC
					phoB
					phoR
					phoU
					pstB
					pstA
					pstC
					pstS
					betA
					betB
					betI
					sdaB
					gbdR
					cdhB
					cdhA
					cdhC
					cdhR
					dgcA
					dgcB
					gbcA
					gbcB
					ltaA
					soxB
					soxD
					soxA
					soxG
					fdhA
					purK
					purE
					adhA
					aspA
					uvrD
					wbpZ
					wbpY
					wbpX
					wbpW
					citA
					gltP
					algB
					dsbA
					polA
					thrB
					np20
					znuC
					znuB
					mifR
					mifS
					poxA
					pdxY
					amiA
					pyrQ
					glmR
					atpC
					atpE
					atpI
					gidB
					gidA
					rpmH

## Sheet: sup_tab_3
Supplementary Table 3: List of carbon sources used to simulate growth from ChiMera and manually curated models of B. subtilis.
Reaction identifier	Metabolite identifier	Metabolite name	Predicted growth (iYO844)	Predicted growth (iChiMera1182)
EX_acgam_e	acgam	N-Acetyl-D-Glucosamine	1.10867	0.159687
EX_glcr_e	glcr	D-Saccharic Acid	0.595091	0.162345
EX_succ_e	succ	Succinic Acid	0.43279	1.09e-16
EX_gal_e	gal	D-Galactose	0.624185	0.039658
EX_tre_e	tre	D-Trehalose	0.624185	0.506557
EX_man_e	man	D-Mannose	0.624185	0.276272
EX_galt_e	galt	Dulcitol	0.624185	0.27324
EX_glyc_e	glyc	Glycerol	0.474964	0.146559
EX_glcur_e	glcur	D-Glucuronic Acid	0.624185	0.157638
EX_glyc3p_e	glyc3p	D,L-a-Glycerol- Phosphate	0.511926	0.0301991
EX_mnl_e	mnl	D-Mannitol	0.624185	0.276272
EX_g6p_e	g6p	D-Glucose-6-Phosphate	0.624185	absent
EX_rmn_e	rmn	L-Rhamnose	0.624185	0.0382064
EX_fru_e	fru	D-Fructose	0.624185	0.276272
EX_malt_e	malt	Maltose	0.624185	0.609308
EX_melib_e	melib	D-Melibiose	0.624185	absent
EX_thymd_e	thymd	Thymidine	0.627816	0.25712
EX_akg_e	akg	a-Keto-Glutaric Acid	0.535391	0.0481184
EX_sucr_e	sucr	Sucrose	0.624185	0.506557
EX_uri_e	uri	Uridine	0.643791	0.356145
EX_g1p_e	g1p	D-Glucose-1-Phosphate	0.624185	absent
EX_f6p_e	f6p	D-Fructose-6-Phosphate	0.624185	absent
EX_mbdg_e	mbdg	b-Methyl-D-Glucoside	0.624185	0.27504
EX_malttr_e	malttr	Maltotriose	0.624185	0.636566
EX_dad_2_e	dad_2	2`-Deoxy-Adenosine	1.06608	0.0724854
EX_adn_e	adn	Adenosine	1.06033	0.103894
EX_cit_e	cit	Citric Acid	0.61001	0.0482435
EX_fum_e	fum	Fumaric Acid	0.386153	0.0284195
EX_ppa_e	ppa	Propionic Acid	0.3761	5.36e-16
EX_glyclt_e	glyclt	Glycolic Acid	0.105342	0.0183198
EX_glx_e	glx	Glyoxylic Acid	0.105342	absent
EX_cellb_e	cellb	D-Cellobiose	0.624185	0.506557
EX_ins_e	ins	Inosine	1.0495	0.128269
EX_acmana_e	acmana	N-Acetyl-b-D-Mannosamine	1.18514	0.159687
EX_pyr_e	pyr	Pyruvic Acid	0.303424	0.034425
EX_galur_e	galur	D-Galacturonic Acid	0.624185	0.157638
EX_dextrin_e	dextrin	Dextrin	0.624185	0.500379
EX_glycogen_e	glycogen	Glycogen	0.624185	absent
EX_acnam_e	acnam	N-Acetyl-Neuraminic Acid	1.57894	0.277506
EX_arbt_e	arbt	Arbutin	0.624185	0.278419
EX_drib_e	drib	2-Deoxy-D-Ribose	0.624185	0.0366574
EX_pala_e	pala	Palatinose	0.624185	absent
EX_raffin_e	raffin	D-Raffinose	0.624185	0.410481
EX_salcn_e	salcn	Salicin	0.624185	0.278419
EX_gam_e	gam	D-Glucosamine	0.857966	0.275693
EX_dha_e	dha	Dihydroxy-Acetone	0.447243	absent
*absent = exchange reaction is not present in the model.

## Sheet: sup_tab_4
Supplementary Table 4: List of carbon sources used to simulate growth from ChiMera and manually curated models of E. coli.
Reaction identifier	Metabolite identifier	Metabolite name	Predicted growth (iEC1344_C)	Predicted growth (iChiMera1657)
EX_5dglcn_e	5dglcn_e	5-Dehydro-D-gluconate	0.816486	0.634091
EX_dha_e	dha_e	Dihydroxyacetone	0.484665	0.494815
EX_pyr_e	pyr_e	Pyruvate	0.359907	0.370078
EX_thr__L_e	thr__L_e	L-Threonine	0.596204	0.463854
EX_ala__D_e	ala__D_e	D-Alanine	0.43464	0.404781
EX_fru_e	fru_e	D-Fructose	0.982396	0.674351
EX_ser__L_e	ser__L_e	L-Serine	0.36605	0.385785
EX_succ_e	succ_e	Succinate	0.492497	0.409463
EX_gal_e	gal_e	D-Galactose	0.972027	0.644156
EX_glc__D_e	glc__D_e	D-Glucose	0.982396	0.674351
EX_xyl__D_e	xyl__D_e	D-Xylose	0.806117	0.603896
EX_man_e	man_e	D-Mannose	0.982396	0.674351
EX_galur_e	galur_e	D-Galacturonate	0.791565	0.558279
EX_glcur_e	glcur_e	D-Glucuronate	0.791565	0.558279
EX_fuc__L_e	fuc__L_e	L-Fucose	-0.0239467	0.506305
EX_rib__D_e	rib__D_e	D-Ribose	0.775008	0.513312
EX_glyc_e	glyc_e	Glycerol	0.562804	0.548539
EX_ac_e	ac_e	Acetate	0.247205	0.264179
EX_g1p_e	g1p_e	D-Glucose 1-phosphate	0.982396	0.674351
EX_mal__D_e	mal__D_e	D-Malate	0.428479	0.392492
EX_mal__L_e	mal__L_e	L-Malate	0.449428	0.472107
EX_lac__D_e	lac__D_e	D-Lactate	0.428479	0.404781
EX_lac__L_e	lac__L_e	L-Lactate	0.399091	0.335629
EX_akg_e	akg_e	2-Oxoglutarate	0.617938	0.502708
EX_tartr__D_e	tartr__D_e	D-tartrate	0.363289	0.396999
EX_tartr__L_e	tartr__L_e	L-tartrate	0.374056	0.396999
EX_acgal_e	acgal_e	N-Acetyl-D-galactosamine	-0.0239467	0
EX_acnam_e	acnam_e	N-Acetylneuraminate	1.64668	0.590068
EX_glyc3p_e	glyc3p_e	Glycerol 3-phosphate	0.603248	0.608586
EX_adn_e	adn_e	Adenosine	1.29463	0.802759
EX_all__D_e	all__D_e	D-Allose	0.940919	0.553571
EX_f6p_e	f6p_e	D-Fructose 6-phosphate	1.0135	0.779132
EX_galct__D_e	galct__D_e	D-Galactarate	0.688303	0.460624
EX_glcr_e	glcr_e	D-Glucarate	0.688303	0.460624
EX_gam_e	gam_e	D-Glucosamine	0.982782	0.675121
EX_g6p_e	g6p_e	D-Glucose 6-phosphate	1.0135	0.779132
EX_mnl_e	mnl_e	D-Mannitol	1.05485	0.669318
EX_sbt__D_e	sbt__D_e	D-Sorbitol	1.05485	0.669318
EX_dad_2_e	dad_2_e	Deoxyadenosine	1.34538	0.715244
EX_fum_e	fum_e	Fumarate	0.449428	0.472107
EX_glyclt_e	glyclt_e	Glycolate C2H3O3	0.184988	0.197174
EX_ins_e	ins_e	Inosine	1.2829	0.768153
EX_malt_e	malt_e	Maltose C12H22O11	1.97786	0.915909
EX_malttr_e	malttr_e	Maltotriose C18H32O16	-0.0239467	0.927183
EX_melib_e	melib_e	Melibiose C12H22O11	1.96749	0.885714
EX_ppa_e	ppa_e	Propionate (n-C3:0)	0.428479	0.292257
EX_thymd_e	thymd_e	Thymidine C10H14N2O5	0.884246	0.644236
EX_tre_e	tre_e	Trehalose	1.97786	0.915909
EX_uri_e	uri_e	Uridine	0.872935	0.737326
EX_dextrin_e	dextrin_e	Dextrin C12H20O10	absent	-6.84e-15
*absent = exchange reaction is not present in the model.

## Sheet: sup_tab_5
Supplementary Table 5: List of carbon sources used to simulate growth from ChiMera and manually curated models of P. putida.
Reaction identifier	Metabolite identifier	Metabolite name	Predicted growth (iJN1463)	Predicted growth (iChiMera1716)
EX_etoh_e	etoh	Ethanol	0.465348	0.23749
EX_ocdca_e	ocdca	octadecanoate-n-C180-	2.81845	0.339674
EX_tag180_e	tag180	Triacylglycerol-octadecanoate-	2.81845	0.535946
EX_12dgr180_e	12dgr180	1-2-Diacyl-sn-glycerol-dioctadecanoyl-n-C180-	2.81845	0.535946
EX_1ag180_e	1ag180	1-Acyl-sn-glycerol-octadecanoate-	2.81845	0.535946
EX_12dgr160_e	12dgr160	1-2-Diacyl-sn-glycerol-dihexadecanoyl-n-C160-	2.81845	0.536407
EX_hdca_e	hdca	Hexadecanoate-n-C160-	2.81845	0.338512
EX_tag160_e	tag160	Triacylglycerol-hexadecanoate-	2.81845	0.536407
EX_1ag160_e	1ag160	1-Acyl-sn-glycerol-hexadecanoate-	2.81845	0.536407
EX_vacc_e	vacc	vaccenic-acid	2.81845	0.34334
EX_1ag181d9_e	1ag181d9	1-Acyl-sn-glycerol-nC181d9-	2.81845	0.536099
EX_tag181d9_e	tag181d9	Triacylglycerol-nC181d9-	2.81845	0.536099
EX_ocdcea_e	ocdcea	octadecenoate-n-C181-	2.81845	0.34334
EX_ptrc_e	ptrc	Putrescine	0.829912	0.290614
EX_ptsla_e	ptsla	petroselaidic-acid	2.81845	0.344451
EX_ttdca_e	ttdca	tetradecanoate-n-C140-	2.81845	0.332051
EX_hdcea_e	hdcea	Hexadecenoate-n-C161-	2.81845	0.342613
EX_ddca_e	ddca	Dodecanoate-n-C120-	2.47216	0.330153
EX_ttdcea_e	ttdcea	tetradecenoate-n-C141-	2.81845	0.336568
EX_1ag182d9d12_e	1ag182d9d12	1-Acyl-sn-glycerol-nC182d9d12-	2.81845	0.530623
EX_dag182d9d12_e	dag182d9d12	1-2-Diacyl-sn-glycerol-nC182d9d12-	2.81845	0.530623
EX_tag182d9d12_e	tag182d9d12	Triacylglycerol-nC182d9d12-	2.81845	0.530623
EX_lnlc_e	lnlc	linoleic-acid-all-cis-C182-n-6	2.81845	0.341807
EX_dca_e	dca	Decanoate-n-C100-	2.03108	0.327531
EX_glyc_e	glyc	Glycerol	0.601775	0.530623
EX_nona_e	nona	Nonanoate	1.7932	0.338907
EX_octa_e	octa	octanoate-n-C80-	1.58758	0.323675
EX_hxa_e	hxa	Hexanoate-n-C60-	1.14601	0.317446
EX_pta_e	pta	Pentanoate	0.911112	0.291914
EX_chol_e	chol	Choline	0.892994	0.255818
EX_25dkglcn_e	25dkglcn	2,5-diketo-D-gluconate	0.776092	absent
EX_fru_e	fru	D-Fructose	1.05059	0.634677
EX_3mb_e	3mb	3-Methylbutanoic-acid	0.868437	0.284111
EX_4abut_e	4abut	4-Aminobutanoate	0.687607	0.362915
EX_5aptn_e	5aptn	5-Aminopentanoate	0.825558	absent
EX_peamn_e	peamn	Phenethylamine	1.30928	0.238411
EX_pac_e	pac	Phenylacetic-acid	1.25456	0.271347
EX_glcn_e	glcn	D-Gluconate	0.934405	0.523529
EX_glyb_e	glyb	Glycine-betaine	0.752504	0.255818
EX_phpyr_e	phpyr	Phenylpyruvate	1.35109	absent
EX_2dhglcn_e	2dhglcn	2-Dehydro-D-gluconate	0.889173	absent
EX_acac_e	acac	Acetoacetate	0.585418	0.326831
EX_catechol_e	catechol	Catechol	0.869315	absent
EX_3oxoadp_e	3oxoadp	3-Oxoadipate	0.869057	0.407455
EX_confrl_e	confrl	Coniferol	1.44061	0.219771
EX_glutar_e	glutar	Glutarate	0.716403	0.179941
EX_m_xyl_e	m_xyl	m-Xylene	1.14266	0
EX_p_xyl_e	p_xyl	p-methyltoluene	1.09856	0
EX_hgentis_e	hgentis	Homogentisate	1.09039	absent
EX_ac_e	ac	Acetate	0.26887	0.193533
EX_34dhcinm_e	34dhcinm	3-4-Dihydroxy-trans-cinnamate	1.22172	0.256046
EX_tol_e	tol	Toluene	0.946703	-1.38e-15
EX_glcur_e	glcur	D-Glucuronate	0.807903	0.424025
EX_5oxpro_e	5oxpro	5-Oxoproline	0.664925	0.343256
EX_succ_e	succ	Succinate	0.528838	0.361116
EX_fer_e	fer	Ferulate	1.29833	absent
EX_T4hcinnm_e	T4hcinnm	trans-4-Hydroxycinnamate	1.14511	0.203929
EX_cit_e	cit	Citrate	0.753777	0.460444
EX_icit_e	icit	Isocitrate	0.753777	0.460444
EX_bz_e	bz	Benzoate	0.869315	0.198505
EX_34dhbz_e	34dhbz	3-4-Dihydroxybenzoate	0.857717	0.263815
EX_fum_e	fum	Fumarate	0.483475	absent
EX_ga_e	ga	Gallic-acid	0.812354	0.279121
EX_4hbz_e	4hbz	4-Hydroxybenzoate	0.778332	0.188686
EX_chols_e	chols	Choline-sulfate	0.528855	0.166132
EX_glyclt_e	glyclt	Glycolate	0.181726	0.154233
EX_6hnac_e	6hnac	6-Hydroxynicotinate	0.494816	0.154919
EX_nac_e	nac	Nicotinate	0.49487	0.132787
EX_xan_e	xan	Xanthine	0.297358	absent
EX_6atha_e	6atha	6-acetylthiohexanoic-acid	0.432601	0.228223
*absent = exchange reaction is not present in the model.

## Sheet: sup_tab_6
Supplementary Table 6: First 100 genes ChiMera output when knocking out all genes.
Gene	ids	growth	status
0	{'G_lcl_NZ_CP027599_1_prot_WP_001305111_1_708'}	0.6744	optimal
1	{'G_lcl_NZ_CP027599_1_prot_WP_000357740_1_5606'}	0.6744	optimal
2	{'G_lcl_NZ_CP027599_1_prot_WP_001065885_1_696'}	0.6744	optimal
3	{'G_lcl_NZ_CP027599_1_prot_WP_001292353_1_3112'}	0.6744	optimal
4	{'G_lcl_NZ_CP027599_1_prot_WP_001069997_1_2756'}	0.6744	optimal
5	{'G_lcl_NZ_CP027599_1_prot_WP_000748261_1_1893'}	0.6744	optimal
6	{'G_lcl_NZ_CP027599_1_prot_WP_000440782_1_1079'}	0.6744	optimal
7	{'G_lcl_NZ_CP027599_1_prot_WP_000253975_1_347'}	0.6744	optimal
8	{'G_lcl_NZ_CP027599_1_prot_WP_001094499_1_1340'}	0	optimal
9	{'G_lcl_NZ_CP027599_1_prot_WP_000555854_1_3549'}	0.6744	optimal
10	{'G_lcl_NZ_CP027599_1_prot_WP_000187442_1_674'}	0.6744	optimal
11	{'G_lcl_NZ_CP027599_1_prot_WP_000172466_1_3236'}	0.6744	optimal
12	{'G_lcl_NZ_CP027599_1_prot_WP_001272796_1_706'}	0.6744	optimal
13	{'G_lcl_NZ_CP027599_1_prot_WP_001021161_1_4718'}	0.6744	optimal
14	{'G_lcl_NZ_CP027599_1_prot_WP_000965518_1_1895'}	0.6744	optimal
15	{'G_lcl_NZ_CP027599_1_prot_WP_000692135_1_2729'}	0.6744	optimal
16	{'G_lcl_NZ_CP027599_1_prot_WP_000438245_1_566'}	0.6744	optimal
17	{'G_lcl_NZ_CP027599_1_prot_WP_001010707_1_2697'}	0.6744	optimal
18	{'G_lcl_NZ_CP027599_1_prot_WP_001081870_1_763'}	0.6744	optimal
19	{'G_lcl_NZ_CP027599_1_prot_4820'}	0.6744	optimal
20	{'G_lcl_NZ_CP027599_1_prot_WP_000055075_1_5384'}	0.6744	optimal
21	{'G_lcl_NZ_CP027599_1_prot_WP_000044066_1_5015'}	0.6744	optimal
22	{'G_lcl_NZ_CP027599_1_prot_WP_000017694_1_764'}	0.6744	optimal
23	{'G_lcl_NZ_CP027599_1_prot_WP_000986029_1_1352'}	0.6744	optimal
24	{'G_lcl_NZ_CP027599_1_prot_WP_000550422_1_4475'}	0.6744	optimal
25	{'G_lcl_NZ_CP027599_1_prot_WP_000513775_1_4202'}	0.6744	optimal
26	{'G_lcl_NZ_CP027599_1_prot_WP_001307577_1_5016'}	0.6744	optimal
27	{'G_lcl_NZ_CP027599_1_prot_WP_000374004_1_5718'}	0.6744	optimal
28	{'G_lcl_NZ_CP027599_1_prot_WP_001043882_1_2595'}	0.6744	optimal
29	{'G_lcl_NZ_CP027599_1_prot_WP_001307427_1_407'}	0.6744	optimal
30	{'G_lcl_NZ_CP027599_1_prot_WP_000191073_1_3107'}	0.6744	optimal
31	{'G_lcl_NZ_CP027599_1_prot_WP_000062997_1_1915'}	0.6744	optimal
32	{'G_lcl_NZ_CP027599_1_prot_WP_000254843_1_1647'}	0.6744	optimal
33	{'G_lcl_NZ_CP027599_1_prot_WP_000534635_1_4134'}	0.6744	optimal
34	{'G_lcl_NZ_CP027599_1_prot_WP_000172749_1_1922'}	0.6744	optimal
35	{'G_lcl_NZ_CP027599_1_prot_WP_000057977_1_2999'}	0.6744	optimal
36	{'G_lcl_NZ_CP027599_1_prot_WP_001276671_1_1423'}	0.6744	optimal
37	{'G_lcl_NZ_CP027599_1_prot_WP_001307229_1_2789'}	0.6744	optimal
38	{'G_lcl_NZ_CP027599_1_prot_WP_000137048_1_509'}	0.6744	optimal
39	{'G_lcl_NZ_CP027599_1_prot_WP_001285544_1_3199'}	0.6744	optimal
40	{'G_lcl_NZ_CP027599_1_prot_WP_001140652_1_5097'}	0	optimal
41	{'G_lcl_NZ_CP027599_1_prot_WP_000767718_1_1141'}	0.6744	optimal
42	{'G_lcl_NZ_CP027599_1_prot_WP_000813860_1_1912'}	0.6744	optimal
43	{'G_lcl_NZ_CP027599_1_prot_WP_001033352_1_3574'}	0.6744	optimal
44	{'G_lcl_NZ_CP027599_1_prot_WP_000651298_1_1611'}	0.6744	optimal
45	{'G_lcl_NZ_CP027599_1_prot_WP_001173673_1_1130'}	0.6744	optimal
46	{'G_lcl_NZ_CP027599_1_prot_WP_001148478_1_515'}	0.6744	optimal
47	{'G_lcl_NZ_CP027599_1_prot_WP_000963792_1_419'}	0.6744	optimal
48	{'G_lcl_NZ_CP027599_1_prot_WP_001130266_1_1111'}	0.6744	optimal
49	{'G_lcl_NZ_CP027599_1_prot_WP_000012163_1_959'}	0.6744	optimal
50	{'G_lcl_NZ_CP027599_1_prot_WP_000057149_1_4123'}	0.6388	optimal
51	{'G_lcl_NZ_CP027599_1_prot_WP_001055435_1_1464'}	0.6744	optimal
52	{'G_lcl_NZ_CP027599_1_prot_WP_000183940_1_4488'}	0.6744	optimal
53	{'G_lcl_NZ_CP027599_1_prot_WP_000722571_1_3256'}	0.6744	optimal
54	{'G_lcl_NZ_CP027599_1_prot_WP_000187594_1_4425'}	0.6744	optimal
55	{'G_lcl_NZ_CP027599_1_prot_5653'}	0.6744	optimal
56	{'G_lcl_NZ_CP027599_1_prot_WP_000937432_1_5024'}	0.6744	optimal
57	{'G_lcl_NZ_CP027599_1_prot_WP_000110493_1_972'}	0.6744	optimal
58	{'G_lcl_NZ_CP027599_1_prot_WP_000477811_1_5193'}	0.6744	optimal
59	{'G_lcl_NZ_CP027599_1_prot_WP_000235203_1_4095'}	0.6744	optimal
60	{'G_lcl_NZ_CP027599_1_prot_WP_000129551_1_2188'}	0.6744	optimal
61	{'G_lcl_NZ_CP027599_1_prot_WP_000276149_1_2827'}	0.6744	optimal
62	{'G_lcl_NZ_CP027599_1_prot_WP_001297158_1_641'}	0.6744	optimal
63	{'G_lcl_NZ_CP027599_1_prot_WP_000812724_1_2589'}	0.6744	optimal
64	{'G_lcl_NZ_CP027599_1_prot_WP_001299058_1_1603'}	0.6744	optimal
65	{'G_lcl_NZ_CP027599_1_prot_WP_001275861_1_4794'}	0.6744	optimal
66	{'G_lcl_NZ_CP027599_1_prot_WP_000034372_1_915'}	0.6744	optimal
67	{'G_lcl_NZ_CP027599_1_prot_WP_000082693_1_5948'}	0.6744	optimal
68	{'G_lcl_NZ_CP027599_1_prot_WP_000617097_1_3182'}	0.6744	optimal
69	{'G_lcl_NZ_CP027599_1_prot_WP_001158929_1_5017'}	0.6744	optimal
70	{'G_lcl_NZ_CP027599_1_prot_WP_001195240_1_4181'}	0.6744	optimal
71	{'G_lcl_NZ_CP027599_1_prot_WP_000218360_1_5419'}	0.6744	optimal
72	{'G_lcl_NZ_CP027599_1_prot_WP_000015837_1_5473'}	0.6744	optimal
73	{'G_lcl_NZ_CP027599_1_prot_WP_000347235_1_4712'}	0	optimal
74	{'G_lcl_NZ_CP027599_1_prot_WP_000517439_1_1635'}	0.6744	optimal
75	{'G_lcl_NZ_CP027599_1_prot_WP_000531601_1_3655'}	0.6744	optimal
76	{'G_lcl_NZ_CP027599_1_prot_WP_000082101_1_323'}	0.6744	optimal
77	{'G_lcl_NZ_CP027599_1_prot_WP_000189036_1_216'}	0.6744	optimal
78	{'G_lcl_NZ_CP027599_1_prot_WP_000009269_1_5765'}	0.6744	optimal
79	{'G_lcl_NZ_CP027599_1_prot_WP_000954872_1_2257'}	0	optimal
80	{'G_lcl_NZ_CP027599_1_prot_WP_000736013_1_5069'}	0.6744	optimal
81	{'G_lcl_NZ_CP027599_1_prot_WP_001234767_1_2218'}	0.6744	optimal
82	{'G_lcl_NZ_CP027599_1_prot_WP_000084573_1_1654'}	0.6744	optimal
83	{'G_lcl_NZ_CP027599_1_prot_WP_001018496_1_3857'}	0.6744	optimal
84	{'G_lcl_NZ_CP027599_1_prot_WP_000227958_1_5831'}	0.6744	optimal
85	{'G_lcl_NZ_CP027599_1_prot_WP_000192245_1_4474'}	0.6744	optimal
86	{'G_lcl_NZ_CP027599_1_prot_WP_001170683_1_2813'}	0.6744	optimal
87	{'G_lcl_NZ_CP027599_1_prot_WP_000378946_1_871'}	0.6744	optimal
88	{'G_lcl_NZ_CP027599_1_prot_WP_000102485_1_5052'}	0.674	optimal
89	{'G_lcl_NZ_CP027599_1_prot_WP_001154187_1_2716'}	0.6744	optimal
90	{'G_lcl_NZ_CP027599_1_prot_WP_001251332_1_3156'}	0.6744	optimal
91	{'G_lcl_NZ_CP027599_1_prot_WP_001102289_1_1579'}	0.6744	optimal
92	{'G_lcl_NZ_CP027599_1_prot_WP_000865576_1_2052'}	0.6744	optimal
93	{'G_lcl_NZ_CP027599_1_prot_WP_000437935_1_1904'}	0.6744	optimal
94	{'G_lcl_NZ_CP027599_1_prot_WP_000784004_1_873'}	0.6744	optimal
95	{'G_lcl_NZ_CP027599_1_prot_WP_000548675_1_2448'}	0.6744	optimal
96	{'G_lcl_NZ_CP027599_1_prot_WP_000771770_1_4651'}	0.6744	optimal
97	{'G_lcl_NZ_CP027599_1_prot_WP_000854640_1_3240'}	0.6744	optimal
98	{'G_lcl_NZ_CP027599_1_prot_WP_000073591_1_329'}	0.6744	optimal
99	{'G_lcl_NZ_CP027599_1_prot_WP_001250644_1_5742'}	0.6744	optimal

## Sheet: sup_tab_7
Supplementary Table 7: List of Genome Scale Metabolic Reconstruction Tools and their functionality.
Reconstruction Tool	Mapping Method	Reaction origin	Associated Database	Version	Visualization	Knockout	Type of Software	Advantages	Limitations	References
AureMe	Pantograph (Inparanoid and OrthoMCL)	Template model(s)	BiGG/MetaCyc	1.2.4	No	No	Command line	Has detailed log information about the steps made during the analysis	Doesn't perform knockout or visualization on pathways	Aite, M.; Chevallier, M.; Frioux, C.; Trottier, C.; Got, J.; Cortés, M.P.; Mendoza, S.N.; Carrier, G.; Dameron, O.; Guillaudeux, N.; et al. Traceability, reproducibility and wiki-exploration for “à-la-carte” reconstructions of genome-scale metabolic models. PLoS Comput. Biol. 2018, 14, e1006146.
CarveMe	Diamond, eggNOG-mappera	Template model	BiGG	1.5.1	No	No	Command line	Performs model creation and gap-fill automatically	Doesn't perform knockout or visualization on pathways and rely only on BiGG data base for reconstructing the network	Machado, D.; Andrejev, S.; Tramontano, M.; Patil, K.R. Fast automated reconstruction of genome-scale metabolic models for microbial species and communities.
ChiMeRa	Diamond	Template model	BiGG	1	Yes	Yes	Command line	Provides visual information on main metabolic pathways automatically	Target's non-experient users and doesn't allow deep parameter tuning	This study
Merlin	Mapping from annotation with BLAST or HMMER	Template model(s)	KEGG	4	Yes	Yes	Stand Alone Interface	Provides a detailed annotation feature for transport genes	Not suitable for a high volume of reconstructions	Dias, O.; Rocha, M.; Ferreira, E.C.; Rocha, I. Reconstructing genome-scale metabolic models with merlin. Nucleic Acids Res. 2015, 43, 3899–3910.
ModelSEED	Annotation ontology map from RAST data	Template model(s)	ModelSEED	2.2-2.4	Yes	No	Online service	Supports model reconstruction of plants	Rely only on internal Databases, however provides the information including identifiers of metabolic features from different databases like PubChem, BiGG and KEGG	Seaver, S.M.D.; Liu, F.; Zhang, Q.; Jeffryes, J.; Faria, J.P.; Edirisinghe, J.N.; Mundy, M.; Chia, N.; Noor, E.; Beber, M.E.; et al. The ModelSEED Biochemistry Database for the integration of metabolic annotations and the reconstruction, comparison and analysis of metabolic models for plants, fungi and microbes. Nucleic Acids Res. 2021, 49, D575–D588. [
Pathway Tools	Pathologic	Database	MetaCyc	22	Yes	Yes	Stand Alone Interface	Provides a complete set of tools to build and curate a model	Rely only on internal databases for reconstructing the network, however provides the information including identifiers of metabolic features from different databases like PubChem and KEGG	Karp, P.D.; Midford, P.E.; Billington, R.; Kothari, A.; Krummenacker, M.; Latendresse, M.; Ong, W.K.; Subhraveti, P.; Caspi, R.; Fulcher, C.; et al. Pathway Tools version 23.0 update: Software for pathway/genome informatics and systems biology. Brief. Bioinform. 2021, 22, 109–126.
RAVEN	Mapping from annotation with BLAST	Template models/Databases	BiGG/MetaCyc/KEGG	2.7.5	Yes	Yes	Command line	Provides modules to reconstruct the models based on template model and various reaction databases like MetaCyc and KEGG and to merge them in single network	Incompatible metabolite identifiers among different databases can hamper the automation of merging the draft reconstructions built from different databases	Wang, H.; Marcišauskas, S.; Sánchez, B.J.; Domenzain, I.; Hermansson, D.; Agren, R.; Nielsen, J.; Kerkhoven, E.J. RAVEN 2.0: A versatile toolbox for metabolic network reconstruction and a case study on Streptomyces coelicolor. PLoS Comput. Biol. 2018, 14, e1006541.
